# Supplementary material for: Pin1 WW Domain Ligand Library Synthesized with an Easy Solid-Phase Phosphorylating Reagent
Source: Biochemistry. 2024 Oct 8;63(21):2803–15. doi: 10.1021/acs.biochem.4c00231 (PMC11542186; doi:10.1021/acs.biochem.4c00231)
Supplement: Supplementary file 2 — bi4c00231_si_002.xlsx [file bi4c00231_si_002.xlsx]

## Sheet: A - N
	A	SD A	B	SD B	A	SD A	B	SD B	C	SD C	D	SD D	E	SD E	F	SD F	G	SD G	H	SD H	I	SD I	J	SD J	K	SD K	L	SD L	M	SD M	N	SD N
Pin1-HRP	100	9.17109	100	9.17109	100	0.53033	100	0.53033	100	21.7789	100	21.7789	100	5.99627	100	5.99627	100	1.81726	100	1.81726	100	4.34871	100	4.34871	100	3.0547	100	3.0547	100	17.1686	100	17.1686
L2	85.0443	35.0082	85.0443	35.0082	6.5906	0.205061	6.5906	0.205061	27.3144	35.0584	27.3144	35.0584	20.4869	1.40007	20.4869	1.40007	27.3331	1.32229	27.3331	1.32229	25.5299	0.841457	25.5299	0.841457	24.6627	1.29401	24.6627	1.29401	16.3855	0.26163	16.3855	0.26163
NSB	17.0645	6.32861	17.0645	6.32861					2.55087	2.16375	2.55087	2.16375	1.7228	0.601041	1.7228	0.601041	2.81448	0.205061	2.81448	0.205061	5.12651	0.346482	5.12651	0.346482	8.29585	0.749533	8.29585	0.749533
1	111.106	11.4693	117.035	2.89207	110.665	15.9028	104.429	6.97207	113.348	49.7308	114.405	24.6356	91.561	0.650538	96.9939	7.72868	130.219	2.7365			104.936	11.4268	136.157	11.8582	104.723	6.30032	127.445	9.82171	85.3708	1.30108	53.3552	2.81428
2	115.042	3.96687	113.209	12.5582	110.902	7.53776	126.828	36.8827	125.956	7.74989	33.3821	1.91626	105.04	0.155563	127.895	7.61554	134.289	2.81428	136.239	1.59099	95.0275	2.92035	89.725	1.4425	159.728	5.22552	90.6047	7.58018	87.3788	8.20951	38.6504	1.72534
3	118.382	19.6717	124.358	12.7916	131.26	30.3914	126.837	21.8142	134.167	5.09824	112.135	30.3632	117.582	14.7715	100.229	3.48604	162.31	20.2586	178.45	12.24	117.411	2.76479	123.476	14.0149	154.523	3.08299	153.615	11.2218	97.7968	17.4938	69.8036	28.3621
4	120.879	1.01116	124.444	4.79418	120.853	17.0837	130.443	36.218	141.96	6.23668	134.655	13.7391	138.209	35.6311	180.326	5.46594	156.616	8.78227	187.136	7.16299	83.4103	16.7655	189.578	6.44174	147.643	12.9825	154.756	5.58614	140.665	4.32749	87.6117	21.3546
5	108.292	1.00409	113.92	13.6896	136.772	7.93374	124.219	3.65574	133.511	0.919239	129.243	4.23557	128.572	3.85373	148.386	69.7773	146.59	1.93747	148.385	6.32861	130.788	12.7491	155.38	0.622254	137.348	1.86676	105.88	2.19203	113.811	2.00818	59.9207	14.7856
6	116.564	9.87828	111.464	11.1511	130.218	14.4886	122.462	8.82469	114.293	16.3837	120.413	0.113137	120.499	5.81949	166.999	9.12168	108.989	9.2631	126.166	1.56271	104.298	9.85	161.459	5.59321	111.053	0.784889	123.605	2.95571	85.1693	2.98399	57.9756	9.2631
7	99.5048	17.0696	108.279	17.1049	115.175	14.9553	138.922	15.1321	128.091	9.96313	121.255	0.86267	125.041	6.30032	122.816	3.96687	138.917	22.3516	143.847	5.48008	120.587	8.30143	164.349	19.5091	126.512	8.7752	152.949	3.99515	93.4408	1.18794	54.2616	14.9624
8	108.888	6.83065	102.481	58.0393	122.687	27.3297	137.961	12.6572	132.852	1.82434	103.021	15.2028	143	27.8247	133.091	0.685894	147.52	10.5854	164.976	22.8466	124.056	9.80757	159.538	2.92035	121.031	2.26981	134.999	5.54372	104.866	9.86414	72.7496	10.0904
9	109.367	4.16486	117.354	21.7152	116.103	34.2098	138.072	2.2981	132.015	13.831	118.343	1.0748	131.811	9.91364	134.619	0.636396	143.112	14.1209	143.74	1.37886	134.976	0.226274	172.959	13.0885	117.333	14.7715	139.847	0.579828	114.409	3.45775	66.0708	4.08708
10	102.123	11.6743	93.9893	52.8704	116.154	29.7197	114.181	15.4149	119.49	25.1164	97.8332	4.14365	137.221	21.8425	117.376	7.48119	131.795	12.2542	132.358	1.81019	134.793	5.43765	170.165	13.7886	104.939	1.53442	85.1991	10.5712	94.0199	11.0592	52.5242	22.0334
11	74.9059	13.6189	79.8617	44.6397	114.637	24.5507	85.1494	6.82358	124.056	11.3632	143.302	12.0986	68.5969	124.019	103.166	5.62857	148.557	39.004	124.293	8.37922	124.701	5.01339	172.996	22.0476	92.3538	1.06066	111.353	4.09415	117.317	10.6702	58.2211	10.246
12	109.194	208.765	94.4757	33.1421	122.946	31.4168	100.486	36.4655	104.981	15.2876	125.147	9.70858	110.788	12.3885	93.7544	13.2088	148.279	7.68625	112.419	3.59917	103.418	10.3167	144.848	7.99031	120.356	1.47078	94.003	0.480833	86.9193	2.48902	75.683	6.66802
13	109.315	15.0119	96.4764	12.7845	120.204	6.34982	128.924	10.4086	132.516	21.489	102.335	14.3613	108.641	0.636396	72.5441	10.6632	131.481	12.7845	103.845	5.26087	96.949	1.95869	136.7	21.9415	117.058	4.75176	54.3145	6.56902	117.072	2.786	38.0964	0.325269
14	120.534	14.0785	109.953	37.5827	141.97	2.4678	53.5445	124.656	127.489	22.4648	74.6489	63.4911	134.16	17.4514	103.636	6.32861	165.788	4.1295	108.734	18.901	101.305	4.53255	80.4547	0.0141421	147.268	2.53851	89.5052	7.14178	111.551	1.40714	42.3832	3.28805
15	110.698	16.4049	98.3254	187.985	137.226	0.219203	111.572	31.4592	141.843	9.39745	78.8707	37.3352	132.142	6.95086	95.8272	18.9575	180.192	24.4871	118.522	11.0521	162.134	0.643467	152.827	0.325269	127.595	1.36472	87.0232	6.18011	108.423	0.19799	66.908	4.13657
16	112.945	16.9776	94.5777	18.1302	121.387	1.93747	80.7116	0.13435	127.386	18.5333	73.6973	27.457	136.98	0.827315	119.433	24.5295	138.514	0.855599	84.4167	8.0398	117.03	1.63342	101.9	3.90323	144.519	6.08819	78.9105	8.58428	72.8944	2.31931	17.4682	15.5917
17	117.069	3.73352	94.8602	8.07516	138.25	1.13137	112.202	14.9977	139.441	3.38704	90.5216	33.0431	126.176	17.9676	61.4646	6.22961	205.327	5.84777	118.576	26.0357	143.08	18.3494	120.814	0.770746	156.363	15.2099	82.3505	1.43543	84.1496	2.12132	67.015	2.34759
18	102.518	23.4194	87.6813	15.9311	139.252	8.82469	99.6157	21.5455	117.567	9.53887	64.7693	34.4361	122.007	12.6501	69.398	8.25194	127.179	6.02455	94.1992	3.33754	99.1126	0.848528	137.763	5.50129	118.382	2.18496	17.408	1.1738	65.0258	5.69928	30.423	6.03162
19	116.14	3.79716	97.5722	19.3959	128.912	2.99813	73.4694	25.0669	125.626	8.22365	70.7595	30.1369	104.884	15.3442	78.3503	5.69221	170.593	4.68812	109.883	7.09228	92.8199	9.77222	112.549	8.358	117.233	2.43952	58.2792	14.0219	100.441	27.5065	56.7481	21.192
20	115.484	2.09304	76.1089	1.69706	126.014	3.18905	55.6733	2.6163	130.622	0.961665	63.7805	20.1313	122.101	3.04763	77.4753	5.26087	145.565	25.6609	98.5246	14.6513	192.776	0.0777817	94.8955	6.08819	106.18	1.48492	72.1972	9.1641	70.6534	11.7945	27.9365	1.8809
21	113.792	19.7636	77.3223	10.946	135.899	4.78711	30.4249	1.16673	124.52	6.5266	69.1086	15.5422	154.807	5.77706	133.313	0.989949	157.789	6.16597	124.133	4.34164	159.633	1.81019	89.8937	2.26981	108.937	3.06177	98.4424	8.43578	80.6496	3.54968	87.0767	20.4283

## Sheet: B D F J  L M N
	B	D	F	J	L	M	N
Pin1-HRP	100	100	100	100	100	100	100
L2	6.5906	27.3144	20.4869	25.5299	24.6627	16.3855	16.3855
NSB		2.55087	1.7228	5.12651	8.29585
1	104.429	114.405	96.9939	136.157	127.445	85.3708	53.3552
2	126.828	33.3821	127.895	89.725	90.6047	87.3788	38.6504
3	126.837	112.135	100.229	123.476	153.615	97.7968	69.8036
4	130.443	134.655	180.326	189.578	154.756	140.665	87.6117
5	124.219	129.243	148.386	155.38	105.88	113.811	59.9207
6	122.462	120.413	166.999	161.459	123.605	85.1693	57.9756
7	138.922	121.255	122.816	164.349	152.949	93.4408	54.2616
8	137.961	103.021	133.091	159.538	134.999	104.866	72.7496
9	138.072	118.343	134.619	172.959	139.847	114.409	66.0708
10	114.181	97.8332	117.376	170.165	85.1991	94.0199	52.5242
11	85.1494	143.302	103.166	172.996	111.353	117.317	58.2211
12	100.486	125.147	93.7544	144.848	94.003	86.9193	75.683
13	128.924	102.335	72.5441	136.7	54.3145	117.072	38.0964
14	53.5445	74.6489	103.636	80.4547	89.5052	111.551	42.3832
15	111.572	78.8707	95.8272	152.827	87.0232	108.423	66.908
16	80.7116	73.6973	119.433	101.9	78.9105	72.8944	17.4682
17	112.202	90.5216	61.4646	120.814	82.3505	84.1496	67.015
18	99.6157	64.7693	69.398	137.763	17.408	65.0258	30.423
19	73.4694	70.7595	78.3503	112.549	58.2792	100.441	56.7481
20	55.6733	63.7805	77.4753	94.8955	72.1972	70.6534	27.9365
21	30.4249	69.1086	133.313	89.8937	98.4424	80.6496	87.0767

## Sheet: B D F J M N (SD)
Ligand	B	SD B	D	SD D	F	SD F	J	SD J	L	SD L	M	SD M	N	SD N
DMSO	100	0.53033	100	21.7789	100	5.99627	100	4.34871	100	3.0547	100	17.1686	100	17.1686
L2	6.5906	0.205061	27.3144	35.0584	20.4869	1.40007	25.5299	0.841457	24.6627	1.29401	16.3855	0.26163	16.3855	0.26163
1	104.429	6.97207	114.405	24.6356	96.9939	7.72868	136.157	11.8582	127.445	9.82171	85.3708	1.30108	53.3552	2.81428
2	126.828	36.8827	33.3821	1.91626	127.895	7.61554	89.725	1.4425	90.6047	7.58018	87.3788	8.20951	38.6504	1.72534
3	126.837	21.8142	112.135	30.3632	100.229	3.48604	123.476	14.0149	153.615	11.2218	97.7968	17.4938	69.8036	28.3621
4	130.443	36.218	134.655	13.7391	180.326	5.46594	189.578	6.44174	154.756	5.58614	140.665	4.32749	87.6117	21.3546
5	124.219	3.65574	129.243	4.23557	148.386	69.7773	155.38	0.622254	105.88	2.19203	113.811	2.00818	59.9207	14.7856
6	122.462	8.82469	120.413	0.113137	166.999	9.12168	161.459	5.59321	123.605	2.95571	85.1693	2.98399	57.9756	9.2631
7	138.922	15.1321	121.255	0.86267	122.816	3.96687	164.349	19.5091	152.949	3.99515	93.4408	1.18794	54.2616	14.9624
8	137.961	12.6572	103.021	15.2028	133.091	0.685894	159.538	2.92035	134.999	5.54372	104.866	9.86414	72.7496	10.0904
9	138.072	2.2981	118.343	1.0748	134.619	0.636396	172.959	13.0885	139.847	0.579828	114.409	3.45775	66.0708	4.08708
10	114.181	15.4149	97.8332	4.14365	117.376	7.48119	170.165	13.7886	85.1991	10.5712	94.0199	11.0592	52.5242	22.0334
11	85.1494	6.82358	143.302	12.0986	103.166	5.62857	172.996	22.0476	111.353	4.09415	117.317	10.6702	58.2211	10.246
12	100.486	36.4655	125.147	9.70858	93.7544	13.2088	144.848	7.99031	94.003	0.480833	86.9193	2.48902	75.683	6.66802
13	128.924	10.4086	102.335	14.3613	72.5441	10.6632	136.7	21.9415	54.3145	6.56902	117.072	2.786	38.0964	0.325269
14	53.5445	1.24656	74.6489	63.4911	103.636	6.32861	80.4547	0.0141421	89.5052	7.14178	111.551	1.40714	42.3832	3.28805
15	111.572	31.4592	78.8707	37.3352	95.8272	18.9575	152.827	0.325269	87.0232	6.18011	108.423	0.19799	66.908	4.13657
16	80.7116	0.13435	73.6973	27.457	119.433	24.5295	101.9	3.90323	78.9105	8.58428	72.8944	2.31931	17.4682	15.5917
17	112.202	14.9977	90.5216	33.0431	61.4646	6.22961	120.814	0.770746	82.3505	1.43543	84.1496	2.12132	67.015	2.34759
18	99.6157	21.5455	64.7693	34.4361	69.398	8.25194	137.763	5.50129	17.408	1.1738	65.0258	5.69928	30.423	6.03162
19	73.4694	2.50669	70.7595	30.1369	78.3503	5.69221	112.549	8.358	58.2792	14.0219	100.441	27.5065	56.7481	21.192
20	55.6733	2.6163	63.7805	20.1313	77.4753	5.26087	94.8955	6.08819	72.1972	9.1641	70.6534	11.7945	27.9365	1.8809
21	30.4249	1.16673	69.1086	15.5422	133.313	0.989949	89.8937	2.26981	98.4424	8.43578	80.6496	3.54968	87.0767	20.4283
